# Supplementary material for: Synergistic Membrane Disruption of E. coli Tethered Lipid Bilayers by Antimicrobial Lipid Mixtures
Source: Biomimetics (Basel). 2025 Nov 4;10(11):739. doi: 10.3390/biomimetics10110739 (PMC12650487; doi:10.3390/biomimetics10110739)
Supplement: Supplementary file 1 [file biomimetics-10-00739-s001.zip]

Archive with 1 entries (1 files):
- biomimetics-3912093-supplementary.pdf
